# Supplementary material for: Effect of life cycle and venation pattern on the coordination between stomatal and vein densities of herbs
Source: AoB Plants. 2024 Feb 20;16(2):plae007. doi: 10.1093/aobpla/plae007 (PMC10908534; doi:10.1093/aobpla/plae007)
Supplement: plae007_suppl_Supplementary_Data [file plae007_suppl_supplementary_data.xlsx]

## Sheet: Sheet1
Species name	Life history	Cotyledon type	Leaf vein type	Family	Leaf area / cm2	Stomatal density / no.mm-2	Stomatal length / μm	Modelled gmax / μmol H2O m-2s-1	1° vein length per area (VLA) / mm mm-2	2° VLA / mm mm-2	3° VLA / mm mm-2	Major VLA / mm mm-2	Minor VLA / mm mm-2	Total VLA / mm mm-2	1° VD / μm	2° VD / μm	3° VD / μm	Minor VD / μm	1° CC (Construction cost of 1° vein per leaf area)	2° CC	3° CC	Major CC	Minor CC	total CC	Stomatal number per minor vein length no. mm-1
Polygonum lapathifolium	Annual	dicotyledonous	reticular venation	Polygonaceae	13.5437	210	24.9644	0.403721	0.055715	0.194834	0.301323	0.551873	4.81039	5.36226	657.544	192.689	42.8017	10.3997	0.115034	0.117883	0.0404971	0.273415	0.157084	0.430499	43.602
Eclipta prostrata	Annual	dicotyledonous	reticular venation	Asteraceae	5.48375	527	19.5703	0.86919	0.0959492	0.319266	0.235732	0.650948	5.9007	6.55165	269.375	147.587	42.1478	7.2	0.0811574	0.147956	0.0311977	0.260311	0.133403	0.393714	89.3707
Rorippa indica	Annual	dicotyledonous	reticular venation	Cruciferae	33.3775	318	26.2471	0.805635	0.0365676	0.109838	0.301503	0.447908	5.05295	5.50086	843.773	222.975	40.2767	8.7939	0.096884	0.076902	0.0381308	0.211917	0.139526	0.351443	62.9992
Amaranthus blitum	Annual	dicotyledonous	reticular venation	Amaranthaceae	19.2153	395	19.4871	0.69013	0.0319661	0.159285	0.412129	0.603381	6.8284	7.43178	665.256	186.068	32.5315	8.00925	0.0667741	0.0930628	0.0420986	0.201935	0.171728	0.373663	57.7897
Ipomoea batatas	Annual	dicotyledonous	reticular venation	Convolvulaceae	32.621	275	25.7366	0.655874	0.0228261	0.126039	0.249179	0.398043	8.31196	8.71	705.928	105.691	22.9405	7.30075	0.0505965	0.0418285	0.0179491	0.110374	0.190546	0.300921	33.0676
Sida orientalis	Annual	dicotyledonous	reticular venation	Malvaceae	5.515	802	16.5099	1.14222	0.0742513	0.245845	0.532331	0.852427	9.47372	10.3261	311.071	88.8192	30.7415	5.059	0.072526	0.0685642	0.051385	0.192475	0.150493	0.342968	84.7013
Bidens pilosa	Annual	dicotyledonous	reticular venation	Asteraceae	17.9557	404	23.2398	0.879649	0.040195	0.200097	0.5379	0.778193	6.75745	7.53564	426.738	77.6807	34.314	6.942	0.0538596	0.0488072	0.0579566	0.160623	0.147298	0.307921	59.7298
Calystegia hederacea	Annual	dicotyledonous	reticular venation	Convolvulaceae	29.5487	234	27.6499	0.611953	0.0250729	0.123015	0.208023	0.356111	6.49981	6.85592	443.081	83.5738	21.2127	8.2169	0.0348832	0.0322819	0.013856	0.0810211	0.167702	0.248723	35.9634
Arachis hypogaea	Annual	dicotyledonous	reticular venation	Fabaceae	8.08825	310	21.8837	0.598012	0.0516843	0.312339	0.395487	0.759511	6.90977	7.66928	311.785	82.7647	34.2315	7.389	0.0505992	0.0811712	0.0425097	0.17428	0.160317	0.334597	44.8529
Solanum nigrum	Annual	dicotyledonous	reticular venation	Solanaceae	35.266	507	19.392	0.886251	0.0269058	0.0991506	0.210311	0.336368	8.1834	8.51976	868.086	128.108	31.349	6.8655	0.0733395	0.0398843	0.0207022	0.133926	0.176415	0.310341	61.946
Luffa aegyptiaca	Annual	dicotyledonous	reticular venation	Cucurbitaceae	65.9052	607	18.3765	1.04073	0.044387	0.0898599	0.172891	0.307138	9.39988	9.70702	731.61	84.7387	28.9383	5.63175	0.101968	0.0239099	0.0157099	0.141588	0.166225	0.307813	64.6001
Aster subulatus	Annual	dicotyledonous	reticular venation	Asteraceae	19.0418	375	25.4354	0.912228	0.0513888	0.161998	0.71473	0.928117	6.81017	7.73829	314.024	146.791	19.5798	9.3885	0.0506711	0.0746687	0.0439419	0.169282	0.200763	0.370045	55.034
Oryza sativa	Annual	monocotyledonous	parallel venation	Gramineae	68.0018	784	19.0161	1.20348	0.0655298	0.653884	3.20859	3.928		3.928	433.854	100.536	46.4483		0.0892715	0.20642	0.467964	0.763655		0.763655	199.593
Coix lacrymajobi	Annual	monocotyledonous	parallel venation	Gramineae	49.948	158	31.5087	0.632603	0.0439127	0.338221	8.90823	9.29036		9.29036	689.913	102.402	33.729		0.0951293	0.108752	0.943462	1.14734		1.14734	17.0069
Commelina communis	Annual	monocotyledonous	parallel venation	Commelinaceae	11.4615	72	34.3277	0.203518	0.0647128	0.314361	0.831935	1.21101	4.02614	5.23715	557.89	47.6777	29.8195	7.933	0.113362	0.0470624	0.0778968	0.238321	0.10029	0.338611	13.7479
Cyperus rotundus	Annual	monocotyledonous	parallel venation	Cyperaceae	44.203	102	31.0968	0.321361	0.0991254	0.980433	1.41871	2.49827		2.49827	298.716	43.2812	29.5147		0.0929766	0.133244	0.131481	0.357701		0.357701	40.8283
Digitaria sanguinalis	Annual	monocotyledonous	parallel venation	Gramineae	9.783	383	19.2879	0.625029	0.143904	1.65582	13.431	15.2307		15.2307	129.639	46.6062	13.3093		0.0585786	0.242318	0.561295	0.862192		0.862192	25.1466
Panicum bisulcatum	Annual	monocotyledonous	parallel venation	Gramineae	27.0802	454	16.9319	0.706368	0.106151	0.849204	9.72607	10.6814		10.6814	545.552	75.8295	21.3263		0.181839	0.202199	0.651301	1.03534		1.03534	42.5037
Setaria viridis	Annual	monocotyledonous	parallel venation	Gramineae	27.3857	510	17.0168	0.762111	0.0999101	1.15488	9.8012	11.056		11.056	308.926	79.52	28.3615		0.0969156	0.288365	0.872847	1.25813		1.25813	46.1288
Nuphar pumilum	Perennial	dicotyledonous	reticular venation	Nymphaeaceae	77.5065	451	20.2706	0.615936	0.0137241	0.121521	0.258709	0.393954	6.95487	7.34883	1301.62	302.398	24.0083	7.52267	0.0560913	0.115388	0.0195031	0.190982	0.164282	0.355264	64.8855
Ludwigia adscendens	Perennial	dicotyledonous	reticular venation	Onagraceae	10.202	159	34.4695	0.487975	0.0715343	0.254998	0.398618	0.72515	5.56146	6.28661	853.564	156.668	21.571	9.31417	0.191725	0.125443	0.0269995	0.344168	0.162653	0.506821	28.5304
Hydrocotyle vulgaris	Perennial	dicotyledonous	reticular venation	Araliaceae	23.7182	340	25.7096	0.638998	0.196879	0.191773	1.02755	1.41621	4.91864	6.33485	258.909	81.0253	24.9255	9.69775	0.160057	0.0487908	0.0804226	0.289271	0.149777	0.439048	75.0313
Limnophila heterophylla	Perennial	dicotyledonous	reticular venation	Scrophulariaceae	5.0565	177	30.8856	0.407053	0.372609	0.471333	0.643289	1.48723	5.77739	7.26462	295.698	83.2552	24.0612	10.1478	0.345964	0.123216	0.0486018	0.517782	0.184092	0.701874	30.618
Ruellia tuberosa	Perennial	dicotyledonous	reticular venation	Acanthaceae	6.252	393	23.356	0.808923	0.172654	0.341126	1.05173	1.56551	7.29587	8.86138	401.316	47.062	21.2903	8.869	0.217568	0.0504098	0.0703095	0.338287	0.20318	0.541467	53.9332
Polygonum huananense	Perennial	dicotyledonous	reticular venation	Polygonaceae	14.49	385	20.1039	0.595763	0.0713035	0.396973	0.716165	1.18444	8.25051	9.43496	684.753	65.903	31.7903	8.31525	0.153311	0.0821478	0.0714886	0.306948	0.21542	0.522368	46.6195
Oxalis corniculata	Perennial	dicotyledonous	reticular venation	Oxalidaceae	19.3375	150	29.1401	0.45078	0.0235304	0.0870157	0.21114	0.321686	4.20181	4.52349	424.076	74.9345	24.07	10.0057	0.031333	0.0204743	0.0159579	0.0677652	0.132012	0.199777	35.7227
Teucrium viscidum	Perennial	dicotyledonous	reticular venation	Labiatae	5.91867	108	37.6638	0.346791	0.0600822	0.328464	0.415942	0.804489	4.80148	5.60597	527.88	114.348	19.0932	9.46117	0.0995889	0.117936	0.0249368	0.242461	0.142643	0.385104	22.4181
Polygonum chinense	Perennial	dicotyledonous	reticular venation	Polygonaceae	32.657	173	29.5154	0.455259	0.0247195	0.116268	0.347532	0.48852	3.71126	4.19978	764.715	51.5315	31.7823	9.453	0.0593565	0.0188133	0.0346824	0.112852	0.110159	0.223011	46.4941
Phytolacca acinosa	Perennial	dicotyledonous	reticular venation	Phytolaccaceae	62.8275	286	24.3845	0.710713	0.0248975	0.105225	0.403986	0.534109	7.1996	7.73371	858.945	100.784	24.7485	7.367	0.0671507	0.0332994	0.0313939	0.131844	0.166544	0.298388	39.694
Plantago asiatica	Perennial	dicotyledonous	reticular venation	Plantaginaceae	16.3382	366	27.2811	0.835749	0.159561	0.418149	0.43414	1.01185	4.84771	5.85956	237.96	96.3128	27.7073	9.92275	0.119223	0.126457	0.0377705	0.283451	0.151042	0.434493	75.5784
Sphagneticola calendulacea	Perennial	dicotyledonous	reticular venation	Asteraceae	19.8402	333	23.8104	0.679208	0.0417518	0.148486	0.613934	0.804172	5.91901	6.72318	412.922	41.0006	18.7898	9.07353	0.0541342	0.0191164	0.036222	0.109473	0.168638	0.27811	56.2885
Ipomoea cairica	Perennial	dicotyledonous	reticular venation	Convolvulaceae	10.2073	165	29.8364	0.513808	0.0589122	0.252813	0.405558	0.717284	6.47898	7.19626	309.003	134.157	24.053	8.03075	0.0571606	0.106498	0.0306304	0.194289	0.163378	0.357667	25.4922
Chromolaena odorata	Perennial	dicotyledonous	reticular venation	Asteraceae	28.4195	373	21.2555	0.575919	0.0276125	0.375871	0.816881	1.22036	5.49254	6.71291	332.693	60.8405	18.839	8.28075	0.0288456	0.071806	0.0483221	0.148974	0.142815	0.291788	67.9082
Alisma canaliculatum	perennial	monocotyledonous	parallel venation	Alismataceae	67.2475	104	37.9453	0.322763	0.0288723	0.0749909	1.32723	1.43109	2.62095	4.05205	1073.3	275.319	50.5455	21.4455	0.097304	0.0648297	0.210648	0.372782	0.176492	0.549274	25.6661
Arundo donax	perennial	monocotyledonous	parallel venation	Gramineae	78.1157	613	24.4107	1.46754	0.0502614	0.976259	2.61637	3.64289		3.64289	965.863	106.631	54.1258		0.152433	0.326873	0.444666	0.923972		0.923972	168.273
Canna glauca	perennial	monocotyledonous	parallel venation	Cannaceae	109.399	237	26.6533	0.611736	0.0280615	0.572231	0.770178	1.37047	1.74436	3.11483	1262.23	97.0097	40.1158	12.0085	0.111219	0.174307	0.0970142	0.382541	0.0657739	0.448314	76.0877
Canna indica	perennial	monocotyledonous	parallel venation	Cannaceae	101.669	230	25.4498	0.5581	0.0223922	0.104023	0.861618	0.988033	4.23267	5.2207	1460.74	263.929	55.51	21.9272	0.102707	0.0862079	0.150181	0.339096	0.291426	0.630522	44.0554
Cortaderia selloana	perennial	monocotyledonous	parallel venation	Gramineae	115.573	269	30.2455	0.610366	0.123368	0.986945	1.67429	2.7846		2.7846	551.282	126.169	62.927		0.213553	0.391	0.330824	0.935378		0.935378	96.6026
Cyperus alternifolius	perennial	monocotyledonous	parallel venation	Cyperaceae	37.9452	345	29.5353	1.39494	0.0727737	1.01339	3.37795	4.46411		4.46411	366.147	128.908	30.9005		0.0836681	0.410188	0.327755	0.821611		0.821611	77.283
Limnocharis flava	perennial	monocotyledonous	parallel venation	Butomaceae	102.812	203	23.5859	0.351964	0.0131963	0.117555	0.388	0.518751	4.98288	5.50164	1369.58	288.12	52.841	20.9085	0.0567503	0.106351	0.0643772	0.227479	0.32714	0.554619	36.8981
Oryza rufipogon	perennial	monocotyledonous	parallel venation	Gramineae	16.4005	828	17.2767	1.15144	0.184862	1.14468	3.23616	4.5657		4.5657	120.135	80.6817	48.3287		0.0697343	0.289994	0.491094	0.850822		0.850822	181.352
Phragmites australis	perennial	monocotyledonous	parallel venation	Gramineae	12.5102	1130	17.5286	1.88964	0.138248	1.6988	6.70823	8.54527		8.54527	124.689	56.5928	39.0697		0.0541274	0.301878	0.822959	1.17896		1.17896	132.237
Pontederia cordata	perennial	monocotyledonous	parallel venation	Pontederiaceae	126.446	399	23.5596	0.868126	0.0173009	0.420967	0.653486	1.09175	3.60797	4.69972	1519.74	109.967	58.9183	32.304	0.08256	0.145359	0.120897	0.348816	0.365973	0.714789	84.8986
Thalia dealbata	perennial	monocotyledonous	parallel venation	Marantaceae	110.852	546	20.7758	0.996252	0.0182781	0.127169	4.03538	4.18083		4.18083	1726.62	224.733	23.9413		0.0990965	0.0897386	0.303363	0.492198		0.492198	130.596
Typha angustifolia	perennial	monocotyledonous	parallel venation	Typhaceae	41.2525	1346	13.5126	1.66297	0.836326	2.09517	6.26327	9.19477		9.19477	101.357	70.4218	28.638		0.266169	0.463292	0.563214	1.29268		1.29268	146.388
Typha orientalis	perennial	monocotyledonous	parallel venation	Typhaceae	91.2887	172	37.9249	0.585192	0.486611	0.648815	0.811019	1.94645		1.94645	124.87	83.6275	53.169		0.190797	0.170373	0.1354	0.496569		0.496569	88.3662
Alpinia japonica	perennial	monocotyledonous	parallel venation	Zingiberaceae	127.243	217	24.0029	0.459666	0.0262061	0.486679	4.48864	5.00153		5.00153	1007.44	40.786	24.0388		0.0828996	0.0623281	0.33881	0.484038		0.484038	43.3867
Axonopus compressus	perennial	monocotyledonous	parallel venation	Gramineae	18.8275	181	33.1789	0.582928	0.0693191	0.323751	3.77857	4.17164		4.17164	435.827	74.1243	39.0782		0.0948631	0.0753532	0.463652	0.633868		0.633868	43.3882
Cordylie fruticosa	perennial	monocotyledonous	parallel venation	Liliaceae	77.1637	309	18.3146	0.605524	0.024457	0.328717	1.92242	2.2756	0.670174	3.01785	562.502	157.178	69.0787	20.5968	0.0431973	0.162235	0.416987	0.622419	0.0433427	0.665762	102.391
Fargesia spathacea	perennial	monocotyledonous	parallel venation	Gramineae	14.6505	327	18.8275	0.639841	0.0756164	0.756164	7.69025	8.52203		8.52203	255.407	55.527	21.1127		0.0606428	0.131841	0.509818	0.702301		0.702301	38.3711
Imperata cylindrica	perennial	monocotyledonous	parallel venation	Gramineae	41.5902	429	16.9954	0.649095	0.0915084	0.732067	12.104	12.9276		12.9276	170.084	68.9077	17.7538		0.0488713	0.158398	0.674762	0.88203		0.88203	33.1848
Maranta arundinacea	perennial	monocotyledonous	parallel venation	Marantaceae	73.594	82	29.031	0.190974	0.0258632	0.253001	5.55874	5.8376		5.8376	762.368	85.285	28.6968		0.0619121	0.0677523	0.500886	0.63055		0.63055	14.0469
Oplismenus undulatifolius	perennial	monocotyledonous	parallel venation	Gramineae	15.6197	88	39.6713	0.399705	0.0523608	0.83222	2.08055	2.96513	0.947634	3.91276	574.293	83.164	54.848	20.2435	0.0944212	0.217322	0.358318	0.670061	0.060236	0.730297	22.4905
